# Supplementary material for: Structural Analysis of Spermidine Synthase from Kluyveromyces lactis
Source: Molecules. 2023 Apr 13;28(8):3446. doi: 10.3390/molecules28083446 (PMC10146546; doi:10.3390/molecules28083446)
Supplement: Supplementary file 1 [file molecules-28-03446-s001.zip]

Archive with 1 entries (1 files):
- molecules-2317825-supplementary.pdf
